# Supplementary material for: A Robust Method for the Elaboration of SiO2-Based Colloidal Crystals as a Template for Inverse Opal Structures
Source: Sensors (Basel). 2023 Jan 28;23(3):1433. doi: 10.3390/s23031433 (PMC9920682; doi:10.3390/s23031433)
Supplement: Supplementary file 1 [file sensors-23-01433-s001.zip]

Archive with 1 entries (1 files):
- sensors-2116349-supplementary.pdf
